# Supplementary material for: Comparative Genome Analysis of Lactococcus lactis Indicates Niche Adaptation and Resolves Genotype/Phenotype Disparity
Source: Front Microbiol. 2019 Jan 31;10:4. doi: 10.3389/fmicb.2019.00004 (PMC6365430; doi:10.3389/fmicb.2019.00004)
Supplement: Supplementary file 1 [file Data_Sheet_1.ZIP]

Archive with 11 entries (10 files):
- Supplementary Table 11.xlsx
- __MACOSX/
- __MACOSX/._Supplementary Table 11.xlsx
- Supplementary Table 1.xlsx
- __MACOSX/._Supplementary Table 1.xlsx
- Supplementary Table 2.xlsx
- __MACOSX/._Supplementary Table 2.xlsx
- Wels et al._Supplementary Material.pdf
- __MACOSX/._Wels et al._Supplementary Material.pdf
- Supplementary Table 8.xlsx
- __MACOSX/._Supplementary Table 8.xlsx
